# Supplementary material for: Preventive Pathways for Healthy Ageing: A Systematic Literature Review
Source: Geriatrics (Basel). 2025 Feb 18;10(1):31. doi: 10.3390/geriatrics10010031 (PMC11855837; doi:10.3390/geriatrics10010031)
Supplement: Supplementary file 1 [file geriatrics-10-00031-s001.zip]

Archive with 1 entries (1 files):
- geriatrics-3394831-supplementary.pdf
